# Supplementary material for: Live and inactivated Salmonella enterica serovar Typhimurium stimulate similar but distinct transcriptome profiles in bovine macrophages and dendritic cells
Source: Vet Res. 2016 Mar 22;47:46. doi: 10.1186/s13567-016-0328-y (PMC4802613; doi:10.1186/s13567-016-0328-y)
Supplement: Supplementary file 4 — 10.1186/s13567-016-0328-y Differentially expressed gene lists. Four Excel sheets listing the genes exhibiting differential expression compared to unstimulated cells in DC infected with live S. Typhimurium (DC_L), DC stimulated with inactivated S. Typhimurium (DC_D), Mø infected with live S. Typhimurium (Mø_L) and Mø stimulated with inactivated S. Typhimurium (Mø_D) (FDR ≤ 5%, fold change ≥ 1.8). Genes shown in bold are represented by more than one probe-set. The fold increases and decreases are highlighted in orange and green respectively. Where possible the HGNC gene names and symbols have been used. Transcribed locus denotes an unannotated transcript and their position on the bovine genome relative to neighbouring genes is described. [file 13567_2016_328_MOESM4_ESM.xlsx]

## Sheet: DC_L
Probe-set ID	Gene Symbol	Gene Name	Fold Change	FDR (%)
Bt.12314.1.S1_at	PFKFB3	6-phosphofructo-2-kinase/fructose-2,6-biphosphatase 3	2.75226	0.234318
Bt.2047.1.S1_at	ADM	adrenomedullin	4.42022	0
Bt.26223.1.S1_at	ABTB2	ankyrin repeat and BTB (POZ) domain containing 2	2.00777	1.69881
Bt.17309.1.S1_at	ANKRD33B	ankyrin repeat domain 33B	2.58712	0.494199
Bt.9391.2.S1_at	BIRC3	baculoviral IAP repeat containing 3	2.02328	0.234318
Bt.12583.1.A1_at	BHLHE41	basic helix-loop-helix family, member e41	1.80017	0.776105
Bt.15788.1.S1_a_at	BST2	bone marrow stromal cell antigen 2	2.67313	1.69881
Bt.15788.3.S1_at	BST2	bone marrow stromal cell antigen 2	2.08721	0.494199
Bt.16661.1.A1_at	BAZ1A	bromodomain adjacent to zinc finger domain, 1A	1.95627	0
Bt.5326.2.S1_at	BTG2	BTG family, member 2	1.98876	0
Bt.27680.1.S1_at	CLCF1	cardiotrophin-like cytokine factor 1	2.01795	0
Bt.18643.1.A1_a_at	CFLAR	CASP8 and FADD-like apoptosis regulator	2.96293	0
Bt.18643.1.A1_at	CFLAR	CASP8 and FADD-like apoptosis regulator	2.46558	0
Bt.18643.2.S1_at	CFLAR	CASP8 and FADD-like apoptosis regulator	3.03187	0
Bt.27843.1.S1_at	CCRN4L	CCR4 carbon catabolite repression 4-like (S. cerevisiae)	1.92181	0.234318
Bt.29099.1.S1_at	CD80	CD80 molecule	2.83751	0.234318
Bt.9560.1.S1_at	CCL20	chemokine (C-C motif) ligand 20	3.23032	2.47945
Bt.552.1.S1_at	CCL5	chemokine (C-C motif) ligand 5	3.17099	0
Bt.23093.1.S1_at	CXCL2	chemokine (C-X-C motif) ligand 2	4.21844	0.234318
Bt.611.1.S1_at	CXCL2	chemokine (C-X-C motif) ligand 2	6.89619	0
Bt.611.1.S1_x_at	CXCL2	chemokine (C-X-C motif) ligand 2	7.03168	0
Bt.3651.2.A1_at	C15H11orf96	chromosome 15 open reading frame, human C11orf96	1.83669	0
Bt.4106.1.S1_at	F3	coagulation factor III (thromboplastin, tissue factor)	5.83161	0
Bt.509.1.S1_at	CSF2	colony stimulating factor 2 (granulocyte-macrophage)	11.7001	0
Bt.5240.1.S1_at	CTGF	connective tissue growth factor	1.94148	0.776105
Bt.2262.1.S1_at	CSRP2	cysteine and glycine-rich protein 2	1.82462	0.776105
Bt.2091.1.S1_at	DDIT4	DNA-damage-inducible transcript 4	7.27482	0
Bt.1658.1.S1_at	DUSP1	dual specificity phosphatase 1	2.05203	0
Bt.4398.1.S1_at	EDN1	endothelin 1	2.80457	0
Bt.17195.1.A1_at	EIF4E	eukaryotic translation initiation factor 4E	3.74643	0.494199
Bt.1929.1.S1_at	FAM46A	family with sequence similarity 46, member A	-1.82053	1.69881
Bt.18494.1.A1_at	FBXO30	F-box protein 30	1.85693	0.494199
Bt.18415.1.A1_at	FTSJD1	FtsJ methyltransferase domain containing 1	-1.88826	0
Bt.4137.1.A1_at	G0S2	G0/G1switch 2	2.43512	0
Bt.10414.1.A1_at	GZF1	GDNF-inducible zinc finger protein 1	2.35932	0
Bt.10414.2.S1_at	GZF1	GDNF-inducible zinc finger protein 1	1.81628	0
Bt.16068.1.A1_at	GCLC	glutamate-cysteine ligase, catalytic subunit	1.89176	0.776105
Bt.4371.1.S1_at	GADD45B	growth arrest and DNA-damage-inducible, beta	1.87475	0.494199
Bt.27970.1.S1_at	HPS6	Hermansky-Pudlak syndrome 6	-1.94771	0
Bt.2153.1.S1_at	IER3	immediate early response 3	2.72841	0
Bt.9054.1.A1_at	LOC504806	immune-responsive gene 1 protein homolog-like	2.08713	3.6422
Bt.24940.1.A1_at	INHBA	inhibin, beta A	2.37157	0
Bt.12760.1.S1_at	INHBA	inhibin, beta A	2.04295	0
Bt.2415.2.S1_at	ID2	inhibitor of DNA binding 2, dominant negative helix-loop-helix protein	2.4095	0
Bt.24614.1.S1_at	INSIG1	insulin induced gene 1	2.05508	0
Bt.8149.1.A1_at	INTS6	integrator complex subunit 6	1.94478	0
Bt.24098.1.A1_at	IFIH1	interferon induced with helicase C domain 1	1.82605	2.47945
Bt.10077.1.S2_at	IRF1	interferon regulatory factor 1	2.30371	0.494199
Bt.10077.1.S3_at	IRF1	interferon regulatory factor 1	2.05334	3.6422
Bt.191.1.S1_at	IL1A	interleukin 1, alpha	4.8091	0.234318
Bt.191.1.S2_at	IL1A	interleukin 1, alpha	4.13941	0.234318
Bt.4856.1.S1_at	IL1B	interleukin 1, beta	2.72949	1.69881
Bt.4856.1.S2_at	IL1B	interleukin 1, beta	4.13629	1.69881
Bt.3686.1.S1_at	IL6	interleukin 6	2.2321	0.494199
Bt.12304.1.S1_at	ISG15	ISG15 ubiquitin-like modifier	6.69365	0.494199
Bt.15802.1.S1_at	KLF5	Kruppel-like factor 5 (intestinal)	2.54896	0.776105
Bt.15802.2.S1_at	KLF5	Kruppel-like factor 5 (intestinal)	1.9548	2.47945
Bt.2385.1.S1_at	LCMT2	leucine carboxyl methyltransferase 2	-1.83607	0
Bt.9533.1.S1_at	KDM6B	lysine (K)-specific demethylase 6B	1.84768	0.234318
Bt.18827.1.A1_at	MEFV	Mediterranean fever	2.0024	1.69881
Bt.28561.1.S1_at	MAP3K8	mitogen-activated protein kinase kinase kinase 8	2.72072	1.08942
Bt.8479.1.A1_at	NOS2	nitric oxide synthase 2, inducible	4.26309	0
Bt.9027.1.S1_at	NFKBIA	nuclear factor of kappa light polypeptide gene enhancer in B-cells inhibitor, alpha	2.00616	0.494199
Bt.10867.1.S1_at	NFKBID	nuclear factor of kappa light polypeptide gene enhancer in B-cells inhibitor, delta	5.8511	0.494199
Bt.8227.1.S1_at	NFKBIZ	nuclear factor of kappa light polypeptide gene enhancer in B-cells inhibitor, zeta	4.33578	0.494199
Bt.27854.1.S1_at	NFIL3	nuclear factor, interleukin 3 regulated	2.05158	0.494199
Bt.27854.2.S1_at	NFIL3	nuclear factor, interleukin 3 regulated	1.88328	0.494199
Bt.23373.1.S1_at	NR4A1	nuclear receptor subfamily 4, group A, member 1	2.09505	0.494199
Bt.10060.1.S1_at	NR4A2	nuclear receptor subfamily 4, group A, member 2	1.87625	1.08942
Bt.17173.1.A1_at	NR4A3	nuclear receptor subfamily 4, group A, member 3	1.93093	0
Bt.7584.1.S1_at	PNMA1	paraneoplastic antigen MA1	-2.22446	0
Bt.6284.1.S1_at	PELI1	pellino homolog 1 (Drosophila)	1.99204	0.494199
Bt.6490.2.S1_at	PELI1	pellino homolog 1 (Drosophila)	2.16189	0.494199
Bt.10398.1.S1_at	PTX3	pentraxin 3, long	4.34338	0.494199
Bt.19945.2.A1_at	PMAIP1	phorbol-12-myristate-13-acetate-induced protein 1	1.9327	0.494199
Bt.20286.1.S1_at	PDE4B	phosphodiesterase 4B, cAMP-specific	3.54461	0
Bt.272.1.S1_at	PIM1	pim-1 oncogene	2.18841	0.234318
Bt.15713.2.S1_at	PLEK	pleckstrin	2.0481	0.234318
Bt.15798.1.S1_at	PVR	poliovirus receptor	2.5893	0
Bt.10259.1.A1_at	PLK2	polo-like kinase 2	2.24014	0.234318
Bt.21482.2.S1_at	PRDM1	PR domain containing 1, with ZNF domain	2.01662	0
Bt.21482.3.A1_at	PRDM1	PR domain containing 1, with ZNF domain	1.93644	0
Bt.13991.2.S1_a_at	PNRC1	proline-rich nuclear receptor coactivator 1	1.80231	0
Bt.9662.1.S1_at	PTGER4	prostaglandin E receptor 4 (subtype EP4)	2.13125	0
Bt.15758.1.S1_at	PTGS2	prostaglandin-endoperoxide synthase 2 (prostaglandin G/H synthase and cyclooxygenase)	2.06476	1.08942
Bt.13484.1.A1_at	PPP1R3C	protein phosphatase 1, regulatory subunit 3C	2.84394	0
Bt.13484.2.S1_at	PPP1R3C	protein phosphatase 1, regulatory subunit 3C	2.33766	0
Bt.22576.1.A1_at	PPP1R3D	protein phosphatase 1, regulatory subunit 3D	-2.32069	0
Bt.24467.1.S1_at	RSAD2	radical S-adenosyl methionine domain containing 2	2.53514	1.69881
Bt.22323.1.A1_a_at	RASSF5	Ras association (RalGDS/AF-6) domain family member 5	1.9815	2.47945
Bt.27826.1.S1_at	RASGEF1B	RasGEF domain family, member 1B	2.38663	0
Bt.26612.2.S1_at	RGS16	regulator of G-protein signaling 16	2.85741	0.494199
Bt.10855.1.S1_at	RGS2	regulator of G-protein signaling 2, 24kDa	-1.99776	0
Bt.15692.1.A1_at	RNF19B	ring finger protein 19B	2.07431	0
Bt.13833.1.S1_at	RYBP	RING1 and YY1 binding protein	1.93016	0.494199
Bt.20494.1.S1_at	RYBP	RING1 and YY1 binding protein	2.123	0.494199
Bt.8547.1.S1_at	SLAMF1	signaling lymphocytic activation molecule family member 1	2.43197	0.494199
Bt.21213.1.S1_at	SKIL	SKI-like oncogene	1.91688	0.234318
Bt.3046.1.S1_at	SNAI1	snail homolog 1 (Drosophila)	1.83063	0
Bt.3964.1.S1_at	SLC2A3	solute carrier family 2 (facilitated glucose transporter), member 3	2.18737	0
Bt.6372.1.A1_at	LOC504861	solute carrier family 7 (cationic amino acid transporter, y+ system), member 3-like	2.20033	1.08942
Bt.27240.1.A1_at	SLCO4A1	solute carrier organic anion transporter family, member 4A1	1.99491	0
Bt.27240.2.S1_at	SLCO4A1	solute carrier organic anion transporter family, member 4A1	1.80033	0
Bt.24600.1.S1_at	SOCS3	suppressor of cytokine signaling 3	2.00163	0.494199
Bt.23611.3.S1_at	TIPARP	TCDD-inducible poly(ADP-ribose) polymerase	1.81947	3.6422
Bt.12327.1.S1_at	TXNIP	thioredoxin interacting protein	-3.51621	0
Bt.2017.1.S1_at	TFPI2	tissue factor pathway inhibitor 2	2.21644	0
Bt.9083.1.S1_at	TRAF1	TNF receptor-associated factor 1	2.6446	0
Bt.17514.1.S1_at	Bt.17514.1.S1_at	transcribed locus - intronic of TNFAIP3	1.90468	1.08942
Bt.19272.1.A1_at	Bt.19272.1.A1_at	transcribed locus - intron/exon of COPZ1	2.3238	0.234318
Bt.19406.1.A1_at	Bt.19406.1.A1_at	transcribed locus - intronic of BCL2A1	2.44343	0.234318
Bt.19462.1.A1_at	Bt.19462.1.A1_at	transcribed locus - downstream of CCL5	3.43518	0
Bt.22573.1.A1_at	Bt.22573.1.A1_at	transcribed locus - intronic of LZTR1	1.81611	0
Bt.29470.1.S1_at	Bt.29470.1.S1_at	transcribed locus - downstream of REL	2.36337	0
Bt.6800.1.A1_at	Bt.6800.1.A1_at	transcribed locus - intronic of RASGEF1B	2.68168	0
Bt.21202.1.S1_at	TOB1	transducer of ERBB2, 1	2.42727	0.494199
Bt.27061.1.S1_at	TOB1	transducer of ERBB2, 1	2.17479	0.234318
Bt.27681.1.A1_at	TRIM36	tripartite motif containing 36	2.02369	0
Bt.12756.1.S1_at	TNF	tumor necrosis factor	5.78517	0
Bt.25305.1.A1_at	LOC100295797	uncharacterized LOC100295797	2.21337	1.08942
Bt.4138.1.S1_a_at	VEGFA	vascular endothelial growth factor A	1.80333	0
Bt.4138.2.S1_at	VEGFA	vascular endothelial growth factor A	1.88493	1.08942
Bt.5774.1.S1_at	ETS2	v-ets erythroblastosis virus E26 oncogene homolog 2 (avian)	2.20717	0.234318
Bt.5774.2.S1_at	ETS2	v-ets erythroblastosis virus E26 oncogene homolog 2 (avian)	1.87692	0.494199
Bt.8745.1.S1_at	ZC3H12A	zinc finger CCCH-type containing 12A	3.56266	0.494199
Bt.3863.1.S1_at	ZFP36	zinc finger protein 36, C3H type, homolog (mouse)	2.67698	0

## Sheet: DC_D
Probe-set ID	Gene Symbol	Gene Name	Fold Change	FDR (%)
Bt.12314.1.S1_at	PFKFB3	6-phosphofructo-2-kinase/fructose-2,6-biphosphatase 3	3.76786	0
Bt.4484.1.S1_at	ARL5B	ADP-ribosylation factor-like 5B	1.90007	0.491398
Bt.2047.1.S1_at	ADM	adrenomedullin	1.91668	3.33208
Bt.20901.1.A1_at	APOBEC3A	apolipoprotein B mRNA editing enzyme, catalytic polypeptide-like 3A	3.14722	3.33208
Bt.9391.2.S1_at	BIRC3	baculoviral IAP repeat containing 3	2.37596	2.96155
Bt.7542.1.S1_at	BCL2A1	BCL2-related protein A1	1.817	1.31624
Bt.15788.1.S1_a_at	BST2	bone marrow stromal cell antigen 2	3.83083	4.66236
Bt.16661.1.A1_at	BAZ1A	bromodomain adjacent to zinc finger domain, 1A	2.46724	0.902567
Bt.5326.2.S1_at	BTG2	BTG family, member 2	2.28391	0
Bt.8691.1.S1_at	CARHSP1	calcium regulated heat stable protein 1, 24kDa	2.04229	0.491398
Bt.18036.1.A1_at	CFLAR	CASP8 and FADD-like apoptosis regulator	2.21711	2.96155
Bt.18643.1.A1_a_at	CFLAR	CASP8 and FADD-like apoptosis regulator	2.97881	3.33208
Bt.18643.1.A1_at	CFLAR	CASP8 and FADD-like apoptosis regulator	2.51291	3.33208
Bt.18643.2.S1_at	CFLAR	CASP8 and FADD-like apoptosis regulator	2.68653	4.66236
Bt.29099.1.S1_at	CD80	CD80 molecule	4.64162	0
Bt.9560.1.S1_at	CCL20	chemokine (C-C motif) ligand 20	3.45161	3.33208
Bt.552.1.S1_at	CCL5	chemokine (C-C motif) ligand 5	2.79442	0
Bt.12241.1.S1_at	CCR7	chemokine (C-C motif) receptor 7	2.72942	0.902567
Bt.23093.1.S1_at	CXCL2	chemokine (C-X-C motif) ligand 2	3.92065	3.33208
Bt.611.1.S1_at	CXCL2	chemokine (C-X-C motif) ligand 2	6.17314	0.491398
Bt.611.1.S1_x_at	CXCL2	chemokine (C-X-C motif) ligand 2	6.23173	0.491398
Bt.3651.2.A1_at	C15H11orf96	chromosome 15 open reading frame, human C11orf96	1.89786	0.968448
Bt.14229.1.S1_at	C4H7orf25	chromosome 4 open reading frame, human C7orf25	-1.95772	3.41512
Bt.4106.1.S1_at	F3	coagulation factor III (thromboplastin, tissue factor)	2.95489	0
Bt.509.1.S1_at	CSF2	colony stimulating factor 2 (granulocyte-macrophage)	10.0054	0.968448
Bt.19559.1.S1_at	CCNG2	cyclin G2	2.11579	0
Bt.2262.1.S1_at	CSRP2	cysteine and glycine-rich protein 2	2.05572	2.96155
Bt.5406.1.S1_at	DENND5A	DENN/MADD domain containing 5A	1.84415	2.96155
Bt.4398.1.S1_at	EDN1	endothelin 1	2.50859	1.38929
Bt.28432.1.S1_at	ETV3	ets variant 3	1.97121	0
Bt.11018.1.S1_at	FOSB	FBJ murine osteosarcoma viral oncogene homolog B	3.67932	0
Bt.18494.1.A1_at	FBXO30	F-box protein 30	2.13032	1.31624
Bt.17148.1.S1_at	FEM1C	fem-1 homolog c (C. elegans)	2.00289	4.66236
Bt.22216.1.S1_at	FEM1C	fem-1 homolog c (C. elegans)	1.81744	0
Bt.10180.1.A1_at	FOXF1	forkhead box F1	2.27571	0
Bt.4137.1.A1_at	G0S2	G0/G1switch 2	4.13419	0
Bt.10414.1.A1_at	GZF1	GDNF-inducible zinc finger protein 1	2.35392	0
Bt.10414.2.S1_at	GZF1	GDNF-inducible zinc finger protein 1	2.01342	0
Bt.16068.1.A1_at	GCLC	glutamate-cysteine ligase, catalytic subunit	2.27748	0
Bt.4371.1.S1_at	GADD45B	growth arrest and DNA-damage-inducible, beta	1.84126	3.33208
Bt.27470.1.A1_at	GRASP	GRP1 (general receptor for phosphoinositides 1)-associated scaffold protein	2.68952	1.31624
Bt.13878.1.S1_at	GCH1	GTP cyclohydrolase 1	1.80549	0
Bt.16350.2.A1_s_at	GBP5	guanylate binding protein 5	2.5412	1.38929
Bt.21773.1.A1_at	GBP5	guanylate binding protein 5	2.16983	4.66236
Bt.10823.1.A1_s_at	HYLS1	hydrolethalus syndrome 1	2.3445	4.66236
Bt.2153.1.S1_at	IER3	immediate early response 3	2.55601	0
Bt.21658.1.S1_at	ITPKC	inositol-trisphosphate 3-kinase C	2.46782	0
Bt.24614.1.S1_at	INSIG1	insulin induced gene 1	2.53114	1.31624
Bt.8149.1.A1_at	INTS6	integrator complex subunit 6	2.1016	0
Bt.5372.1.S1_at	ICAM1	intercellular adhesion molecule 1	1.87744	1.31624
Bt.10077.1.S2_at	IRF1	interferon regulatory factor 1	1.8479	4.66236
Bt.13902.1.S1_at	IRF8	interferon regulatory factor 8	2.21692	1.31624
Bt.24247.1.S1_at	IL10RA	interleukin 10 receptor, alpha	2.08723	0
Bt.3686.1.S1_at	IL6	interleukin 6	5.65165	1.31624
Bt.11605.1.S1_at	IFFO2	intermediate filament family orphan 2	1.81572	0.902567
Bt.12304.1.S1_at	ISG15	ISG15 ubiquitin-like modifier	11.3232	3.33208
Bt.6125.2.S1_at	JAG1	jagged 1	1.81184	4.66236
Bt.16467.2.A1_at	KLHL8	kelch-like 8 (Drosophila)	1.86461	1.38929
Bt.15802.1.S1_at	KLF5	Kruppel-like factor 5 (intestinal)	3.29864	0.968448
Bt.15802.2.S1_at	KLF5	Kruppel-like factor 5 (intestinal)	2.47591	0
Bt.2385.1.S1_at	LCMT2	leucine carboxyl methyltransferase 2	-1.87517	3.41512
Bt.9129.1.S1_at	KDM6B	lysine (K)-specific demethylase 6B	2.10284	1.38929
Bt.9533.1.S1_at	KDM6B	lysine (K)-specific demethylase 6B	1.90945	3.33208
Bt.18827.1.A1_at	MEFV	Mediterranean fever	10.1882	0
Bt.18165.1.A1_at	MAPK6	mitogen-activated protein kinase 6	2.07523	0
Bt.1233.1.S1_at	MAP3K2	mitogen-activated protein kinase kinase kinase 2	2.5151	1.38929
Bt.26094.1.A1_at	MAP3K2	mitogen-activated protein kinase kinase kinase 2	1.93143	0
Bt.28561.1.S1_at	MAP3K8	mitogen-activated protein kinase kinase kinase 8	3.46625	4.66236
Bt.6814.1.S1_at	MYLIP	myosin regulatory light chain interacting protein	2.41432	1.31624
Bt.5605.2.S1_at	MARCKS	myristoylated alanine-rich protein kinase C substrate	1.84154	2.96155
Bt.1543.1.A1_at	NAMPT	nicotinamide phosphoribosyltransferase	2.94833	0
Bt.8479.1.A1_at	NOS2	nitric oxide synthase 2, inducible	4.16782	1.31624
Bt.26630.1.S1_at	NFATC1	nuclear factor of activated T-cells, cytoplasmic, calcineurin-dependent 1	1.88081	0
Bt.9309.1.A1_at	NFKB1	nuclear factor of kappa light polypeptide gene enhancer in B-cells 1	2.53152	2.96155
Bt.20288.1.S1_at	NFKB2	nuclear factor of kappa light polypeptide gene enhancer in B-cells 2 (p49/p100)	1.86005	4.66236
Bt.9027.1.S1_at	NFKBIA	nuclear factor of kappa light polypeptide gene enhancer in B-cells inhibitor, alpha	2.33695	2.96155
Bt.1536.1.A1_at	NFKBIE	nuclear factor of kappa light polypeptide gene enhancer in B-cells inhibitor, epsilon	1.86604	3.33208
Bt.27854.1.S1_at	NFIL3	nuclear factor, interleukin 3 regulated	2.63489	0
Bt.27854.2.S1_at	NFIL3	nuclear factor, interleukin 3 regulated	2.28027	1.38929
Bt.23373.1.S1_at	NR4A1	nuclear receptor subfamily 4, group A, member 1	5.76939	0
Bt.10060.1.S1_at	NR4A2	nuclear receptor subfamily 4, group A, member 2	6.99011	0
Bt.17173.1.A1_at	NR4A3	nuclear receptor subfamily 4, group A, member 3	5.66073	0
Bt.18522.1.A1_at	NR4A3	nuclear receptor subfamily 4, group A, member 3	1.9472	3.33208
Bt.367.1.S1_at	OLR1	oxidized low density lipoprotein (lectin-like) receptor 1	2.03625	3.33208
Bt.7584.1.S1_at	PNMA1	paraneoplastic antigen MA1	-2.30271	1.38929
Bt.24847.1.S1_at	PCF11	PCF11, cleavage and polyadenylation factor subunit, homolog (S. cerevisiae)	1.9774	0.968448
Bt.6701.1.S1_at	PCF11	PCF11, cleavage and polyadenylation factor subunit, homolog (S. cerevisiae)	1.8314	1.38929
Bt.6284.1.S1_at	PELI1	pellino homolog 1 (Drosophila)	2.18276	0.968448
Bt.6490.2.S1_at	PELI1	pellino homolog 1 (Drosophila)	2.21204	0.491398
Bt.9791.1.S1_at	PPIF	peptidylprolyl isomerase F	2.1489	0
Bt.19945.1.A1_at	PMAIP1	phorbol-12-myristate-13-acetate-induced protein 1	2.26808	1.38929
Bt.19945.2.A1_at	PMAIP1	phorbol-12-myristate-13-acetate-induced protein 1	2.00452	0.968448
Bt.20286.1.S1_at	PDE4B	phosphodiesterase 4B, cAMP-specific	8.75246	0.902567
Bt.20522.1.S1_at	PIM3	pim-3 oncogene	1.95993	0.902567
Bt.2421.1.A1_at	PLEKHF1	pleckstrin homology domain containing, family F (with FYVE domain) member 1	-2.04583	0
Bt.15798.1.S1_at	PVR	poliovirus receptor	3.42588	0.968448
Bt.10259.1.A1_at	PLK2	polo-like kinase 2	2.38629	0.902567
Bt.24299.1.A1_at	PAPOLG	poly(A) polymerase gamma	2.12973	0
Bt.27041.1.A1_at	PAPOLG	poly(A) polymerase gamma	2.48615	0
Bt.13214.1.S1_at	PRDM1	PR domain containing 1, with ZNF domain	1.96264	0
Bt.21482.1.A1_at	PRDM1	PR domain containing 1, with ZNF domain	1.82219	0
Bt.21482.2.S1_at	PRDM1	PR domain containing 1, with ZNF domain	1.95256	2.96155
Bt.9662.1.S1_at	PTGER4	prostaglandin E receptor 4 (subtype EP4)	2.27021	3.33208
Bt.15758.1.S1_at	PTGS2	prostaglandin-endoperoxide synthase 2 (prostaglandin G/H synthase and cyclooxygenase)	2.57928	0.968448
Bt.13546.1.A1_at	PARM1	prostate androgen-regulated mucin-like protein 1	2.66997	0.968448
Bt.21102.1.S1_at	PARM1	prostate androgen-regulated mucin-like protein 1	2.23675	1.38929
Bt.24157.1.A1_at	PARM1	prostate androgen-regulated mucin-like protein 1	2.3828	0
Bt.14737.2.S1_at	PPP1R15B	protein phosphatase 1, regulatory subunit 15B	1.92656	0
Bt.11791.1.A1_at	PPTC7	PTC7 protein phosphatase homolog (S. cerevisiae)	1.89555	0.968448
Bt.28661.1.S1_at	RABGEF1	RAB guanine nucleotide exchange factor (GEF) 1	1.81617	1.31624
Bt.3243.2.S1_a_at	RAB9A	RAB9A, member RAS oncogene family	1.83166	1.31624
Bt.26612.2.S1_at	RGS16	regulator of G-protein signaling 16	2.94662	3.33208
Bt.10855.1.S1_at	RGS2	regulator of G-protein signaling 2, 24kDa	-2.17366	0
Bt.3774.1.A1_at	RND1	Rho family GTPase 1	2.31674	0
Bt.15692.1.A1_at	RNF19B	ring finger protein 19B	2.11992	0.968448
Bt.13833.1.S1_at	RYBP	RING1 and YY1 binding protein	1.86028	0.968448
Bt.20494.1.S1_at	RYBP	RING1 and YY1 binding protein	1.9195	3.33208
Bt.16994.2.A1_at	SAFB2	scaffold attachment factor B2	1.81605	0.902567
Bt.2867.1.S1_at	SCHIP1	schwannomin interacting protein 1	2.24159	0.491398
Bt.8547.1.S1_at	SLAMF1	signaling lymphocytic activation molecule family member 1	2.50963	3.33208
Bt.21213.1.S1_at	SKIL	SKI-like oncogene	1.81694	3.33208
Bt.3046.1.S1_at	SNAI1	snail homolog 1 (Drosophila)	3.91213	0.968448
Bt.6372.1.A1_at	LOC504861	solute carrier family 7 (cationic amino acid transporter, y+ system), member 3-like	3.6133	3.33208
Bt.27240.1.A1_at	SLCO4A1	solute carrier organic anion transporter family, member 4A1	2.73716	1.31624
Bt.27240.2.S1_at	SLCO4A1	solute carrier organic anion transporter family, member 4A1	2.18903	3.33208
Bt.17194.1.S1_at	SFPQ	splicing factor proline/glutamine-rich	2.80553	0.968448
Bt.471.1.S1_at	THBD	thrombomodulin	2.21611	0
Bt.29514.1.A1_at	TFPI2	tissue factor pathway inhibitor 2	1.98235	0.968448
Bt.2017.1.S1_at	TFPI2	tissue factor pathway inhibitor 2	2.75746	3.33208
Bt.9083.1.S1_at	TRAF1	TNF receptor-associated factor 1	5.08876	0.968448
Bt.17070.1.S1_at	TOP1	topoisomerase (DNA) I	2.03034	1.31624
Bt.29044.1.S1_at	TIFA	TRAF-interacting protein with forkhead-associated domain	2.03591	0.968448
Bt.13967.1.A1_at	Bt.13967.1.A1_at	transcribed locus - intragenic of REL & PUS10	2.02325	2.96155
Bt.17514.1.S1_at	Bt.17514.1.S1_at	transcribed locus - intronic of TNFAIP3	3.46061	1.31624
Bt.19406.1.A1_at	Bt.19406.1.A1_at	transcribed locus - intronic of BCL2A1	3.19317	1.38929
Bt.19462.1.A1_at	Bt.19462.1.A1_at	transcribed locus - downstream of CCL5	3.46258	0
Bt.22215.2.A1_at	Bt.22215.2.A1_at	transcribed locus - downstream of IRF4	1.98807	0.902567
Bt.23676.1.S1_at	Bt.23676.1.S1_at	transcribed locus - downstream of PNRC1	1.99439	2.96155
Bt.29470.1.S1_at	Bt.29470.1.S1_at	transcribed locus - downstream of REL	2.51332	0.902567
Bt.6800.1.A1_at	Bt.6800.1.A1_at	transcribed locus - intronic of RASGEF1B	2.36307	3.33208
Bt.20798.1.S1_at	Bt.20798.1.S1_at	transcribed locus - downstream of APOBEC3A	3.56221	3.33208
Bt.21202.1.S1_at	TOB1	transducer of ERBB2, 1	3.10747	0.902567
Bt.27061.1.S1_at	TOB1	transducer of ERBB2, 1	2.73083	0.902567
Bt.3589.2.A1_at	TLE1	transducin-like enhancer of split 1 (E(sp1) homolog, Drosophila)	1.88696	3.33208
Bt.16232.1.S1_at	TMEM88	transmembrane protein 88	2.1183	0
Bt.27681.1.A1_at	TRIM36	tripartite motif containing 36	1.81837	0.968448
Bt.12756.1.S1_at	TNF	tumor necrosis factor	3.9719	0.968448
Bt.4138.1.S1_a_at	VEGFA	vascular endothelial growth factor A	2.60205	0
Bt.4138.2.S1_at	VEGFA	vascular endothelial growth factor A	2.82502	0
Bt.5774.1.S1_at	ETS2	v-ets erythroblastosis virus E26 oncogene homolog 2 (avian)	2.84491	0
Bt.5774.2.S1_at	ETS2	v-ets erythroblastosis virus E26 oncogene homolog 2 (avian)	4.18544	0
Bt.7142.2.S1_a_at	MAFF	v-maf musculoaponeurotic fibrosarcoma oncogene homolog F (avian)	2.22588	1.38929
Bt.7142.1.S1_at	MAFF	v-maf musculoaponeurotic fibrosarcoma oncogene homolog F (avian)	2.00422	2.96155
Bt.18894.1.A1_at	ZBTB10	zinc finger and BTB domain containing 10	1.80158	2.96155
Bt.3863.1.S1_at	ZFP36	zinc finger protein 36, C3H type, homolog (mouse)	2.1094	4.66236
Bt.19706.1.S1_at	ZFP36L2	zinc finger protein 36, C3H type-like 2	2.03948	3.33208

## Sheet: Mø_L
Probe-set ID	Gene Symbol	Gene Name	Fold Change	FDR (%)
Bt.12314.1.S1_at	PFKFB3	6-phosphofructo-2-kinase/fructose-2,6-biphosphatase 3	1.84139	0.692715
Bt.18533.1.S1_at	ATF3	activating transcription factor 3	2.66385	0
Bt.28142.1.S1_at	ACER2	alkaline ceramidase 2	-2.08245	0.475185
Bt.26223.1.S1_at	ABTB2	ankyrin repeat and BTB (POZ) domain containing 2	1.98605	1.23308
Bt.17309.1.S1_at	ANKRD33B	ankyrin repeat domain 33B	2.33546	0.475185
Bt.21223.1.S1_at	ATP1A1	ATPase, Na+/K+ transporting, alpha 1 polypeptide	1.85429	0.692715
Bt.9785.1.S1_at	ATG14	autophagy related 14	-1.90629	0.692715
Bt.23123.1.S1_at	BHLHE40	basic helix-loop-helix family, member e40	1.88766	0.692715
Bt.12583.1.A1_at	BHLHE41	basic helix-loop-helix family, member e41	3.32735	0
Bt.28184.1.S1_at	BLOC1S4	biogenesis of lysosomal organelles complex-1, subunit 4, cappuccino	-1.85793	3.18583
Bt.15788.1.S1_a_at	BST2	bone marrow stromal cell antigen 2	2.04384	1.92534
Bt.5326.2.S1_at	BTG2	BTG family, member 2	2.55965	0
Bt.27680.1.S1_at	CLCF1	cardiotrophin-like cytokine factor 1	2.35989	0
Bt.18036.1.A1_at	CFLAR	CASP8 and FADD-like apoptosis regulator	2.09963	0
Bt.18643.1.A1_a_at	CFLAR	CASP8 and FADD-like apoptosis regulator	2.26247	0.475185
Bt.18643.1.A1_at	CFLAR	CASP8 and FADD-like apoptosis regulator	2.19376	0
Bt.18643.2.S1_at	CFLAR	CASP8 and FADD-like apoptosis regulator	2.47995	0.692715
Bt.4332.1.S2_at	CEBPA	CCAAT/enhancer binding protein (C/EBP), alpha	-2.07292	0.692715
Bt.6406.1.S2_at	CEBPD	CCAAT/enhancer binding protein (C/EBP), delta	1.88934	1.92534
Bt.6406.1.S3_at	CEBPD	CCAAT/enhancer binding protein (C/EBP), delta	2.72038	0
Bt.27843.1.S1_at	CCRN4L	CCR4 carbon catabolite repression 4-like (S. cerevisiae)	2.24575	0
Bt.18375.1.S1_at	CD40LG	CD40 ligand	2.00417	2.25984
Bt.29099.1.S1_at	CD80	CD80 molecule	2.13629	1.23308
Bt.19561.1.S1_at	CD83	CD83 molecule	1.96198	0
Bt.1560.1.S1_at	CDC42EP3	CDC42 effector protein (Rho GTPase binding) 3	-2.08376	0.475185
Bt.9516.1.S1_at	CDC37L1	cell division cycle 37 homolog (S. cerevisiae)-like 1	2.16829	0.475185
Bt.20673.1.A1_at	CCL1	chemokine (C-C motif) ligand 1	2.94059	0.475185
Bt.9560.1.S1_at	CCL20	chemokine (C-C motif) ligand 20	7.96995	0
Bt.552.1.S1_at	CCL5	chemokine (C-C motif) ligand 5	3.56274	0
Bt.154.1.S1_at	CCL8	chemokine (C-C motif) ligand 8	1.92335	0
Bt.12241.1.S1_at	CCR7	chemokine (C-C motif) receptor 7	1.93652	2.25984
Bt.23093.1.S1_at	CXCL2	chemokine (C-X-C motif) ligand 2	2.49524	3.18583
Bt.611.1.S1_at	CXCL2	chemokine (C-X-C motif) ligand 2	5.08919	0
Bt.611.1.S1_x_at	CXCL2	chemokine (C-X-C motif) ligand 2	5.20031	0
Bt.3651.2.A1_at	C15H11orf96	chromosome 15 open reading frame, human C11orf96	2.45766	0
Bt.22404.1.S1_at	C19H17orf42	chromosome 19 open reading frame, human C17orf42	-2.29208	0.692715
Bt.24343.1.A1_at	CLDN1	claudin 1	2.10336	1.23308
Bt.1196.1.A1_at	CLDN12	claudin 12	-2.06147	2.25984
Bt.4106.1.S1_at	F3	coagulation factor III (thromboplastin, tissue factor)	4.29919	0
Bt.24359.2.S1_at	CCDC93	coiled-coil domain containing 93	-1.93006	1.92534
Bt.509.1.S1_at	CSF2	colony stimulating factor 2 (granulocyte-macrophage)	21.5021	0
Bt.4660.1.S1_at	CSF3	colony stimulating factor 3 (granulocyte)	9.48481	0
Bt.13542.1.S1_at	CFB	complement factor B	2.69492	0.692715
Bt.20215.1.S1_at	CSRNP1	cysteine-serine-rich nuclear protein 1	2.35335	0
Bt.24236.1.S1_at	DLC1	deleted in liver cancer 1	2.10708	0.475185
Bt.19483.1.A1_at	DEPDC7	DEP domain containing 7	-1.82511	3.18583
Bt.2091.1.S1_at	DDIT4	DNA-damage-inducible transcript 4	5.36268	0
Bt.1658.1.S1_at	DUSP1	dual specificity phosphatase 1	2.12714	0
Bt.22265.1.S1_at	EGR1	early growth response 1	1.80992	1.23308
Bt.5597.1.S1_at	ELAC1	elaC homolog 1 (E. coli)	-1.87237	0.475185
Bt.4398.1.S1_at	EDN1	endothelin 1	7.35706	0
Bt.12554.1.S1_at	EHF	ets homologous factor	3.37773	0
Bt.8236.1.S1_at	FAM122A	family with sequence similarity 122A	-1.84515	1.92534
Bt.1739.2.S1_at	FZD4	frizzled family receptor 4	1.81773	0
Bt.18415.1.A1_at	FTSJD1	FtsJ methyltransferase domain containing 1	-2.553	0.692715
Bt.20357.2.A1_at	GPR132	G protein-coupled receptor 132	1.86886	1.23308
Bt.10414.1.A1_at	GZF1	GDNF-inducible zinc finger protein 1	1.96056	0.475185
Bt.19278.1.S1_at	GEMIN2	gem (nuclear organelle) associated protein 2	-2.21688	0.475185
Bt.15290.1.A1_at	GDNF	glial cell derived neurotrophic factor	2.00246	3.18583
Bt.8781.1.S1_at	GFPT2	glutamine-fructose-6-phosphate transaminase 2	4.4266	0
Bt.4195.1.S1_at	GCSH	glycine cleavage system protein H (aminomethyl carrier)	-1.83915	3.18583
Bt.4371.1.S1_at	GADD45B	growth arrest and DNA-damage-inducible, beta	2.24934	0
Bt.27470.1.A1_at	GRASP	GRP1 (general receptor for phosphoinositides 1)-associated scaffold protein	2.09292	0.692715
Bt.28062.1.S1_at	GEM	GTP binding protein overexpressed in skeletal muscle	1.91874	1.23308
Bt.21798.1.S1_at	GIMAP6	GTPase, IMAP family member 6	2.07063	0
Bt.9507.1.S1_at	HDHD3	haloacid dehalogenase-like hydrolase domain containing 3	-2.08529	0.475185
Bt.27920.1.A1_at	HHEX	hematopoietically expressed homeobox	-1.8114	4.71008
Bt.27970.1.S1_at	HPS6	Hermansky-Pudlak syndrome 6	-2.1532	0
Bt.25812.1.A1_at	HCAR2	hydroxycarboxylic acid receptor 2	2.68686	0
Bt.2153.1.S1_at	IER3	immediate early response 3	2.65942	0
Bt.24940.1.A1_at	INHBA	inhibin, beta A	3.74875	0
Bt.12760.1.S1_at	INHBA	inhibin, beta A	3.7177	0
Bt.2415.1.S1_at	ID2	inhibitor of DNA binding 2, dominant negative helix-loop-helix protein	2.37267	0
Bt.2415.2.S1_at	ID2	inhibitor of DNA binding 2, dominant negative helix-loop-helix protein	2.33416	0
Bt.5230.1.S1_at	ID3	inhibitor of DNA binding 3, dominant negative helix-loop-helix protein	-2.1798	0.475185
Bt.24614.1.S1_at	INSIG1	insulin induced gene 1	2.74953	0
Bt.8149.1.A1_at	INTS6	integrator complex subunit 6	1.99644	0
Bt.5372.1.S1_at	ICAM1	intercellular adhesion molecule 1	1.94152	0
Bt.10077.1.S2_at	IRF1	interferon regulatory factor 1	2.07164	0
Bt.10077.1.S3_at	IRF1	interferon regulatory factor 1	2.70929	0
Bt.188.1.S1_at	IFNG	interferon, gamma	14.9004	0
Bt.4199.1.S1_at	IL1RN	interleukin 1 receptor antagonist	2.00498	0.692715
Bt.191.1.S1_at	IL1A	interleukin 1, alpha	10.71	0
Bt.191.1.S2_at	IL1A	interleukin 1, alpha	4.96838	0
Bt.4856.1.S1_at	IL1B	interleukin 1, beta	4.79638	0
Bt.4856.1.S2_at	IL1B	interleukin 1, beta	3.69857	0
Bt.4723.1.S1_at	IL10	interleukin 10	3.72449	0
Bt.341.1.S1_at	IL2	interleukin 2	3.36256	0.475185
Bt.3686.1.S1_at	IL6	interleukin 6	17.7059	0
Bt.12304.1.S1_at	ISG15	ISG15 ubiquitin-like modifier	4.1109	0
Bt.16263.1.A1_s_at	KIAA1147	KIAA1147 ortholog	-1.81997	0.475185
Bt.9170.1.A1_at	KIAA1147	KIAA1147 ortholog	-2.14826	0.475185
Bt.15501.1.S1_at	KLF13	Kruppel-like factor 13	-1.86275	0.692715
Bt.20394.1.A1_at	KLF13	Kruppel-like factor 13	-1.88259	0.692715
Bt.2385.1.S1_at	LCMT2	leucine carboxyl methyltransferase 2	-2.05605	0.475185
Bt.7959.1.A1_at	LIG4	ligase IV, DNA, ATP-dependent	3.04577	2.25984
Bt.27067.1.A1_at	LTA	lymphotoxin alpha (TNF superfamily, member 1)	1.83999	3.18583
Bt.9129.1.S1_at	KDM6B	lysine (K)-specific demethylase 6B	2.11192	1.92534
Bt.9533.1.S1_at	KDM6B	lysine (K)-specific demethylase 6B	2.72354	0.475185
Bt.20595.2.S1_at	MED4	mediator complex subunit 4	-1.85197	1.92534
Bt.18827.1.A1_at	MEFV	Mediterranean fever	7.04669	0
Bt.15808.1.S1_at	MARCH3	membrane-associated ring finger (C3HC4) 3	1.86429	3.18583
Bt.22463.1.A1_at	METTL18	methyltransferase like 18	-1.90004	0.475185
Bt.24484.2.S1_a_at	MITD1	MIT, microtubule interacting and transport, domain containing 1	-2.12441	3.18583
Bt.26410.1.A1_at	MTERF	mitochondrial transcription termination factor	-2.02002	1.23308
Bt.4286.1.S1_at	MTIF2	mitochondrial translational initiation factor 2	-1.87323	2.25984
Bt.1233.1.S1_at	MAP3K2	mitogen-activated protein kinase kinase kinase 2	1.82412	4.71008
Bt.28561.1.S1_at	MAP3K8	mitogen-activated protein kinase kinase kinase 8	3.96518	0
Bt.3735.1.A1_at	MLLT11	myeloid/lymphoid or mixed-lineage leukemia (trithorax homolog, Drosophila); translocated to, 11	2.10561	0.692715
Bt.8479.1.A1_at	NOS2	nitric oxide synthase 2, inducible	2.11486	0
Bt.26630.1.S1_at	NFATC1	nuclear factor of activated T-cells, cytoplasmic, calcineurin-dependent 1	4.53325	0
Bt.20288.1.S1_at	NFKB2	nuclear factor of kappa light polypeptide gene enhancer in B-cells 2 (p49/p100)	2.02074	4.71008
Bt.10867.1.S1_at	NFKBID	nuclear factor of kappa light polypeptide gene enhancer in B-cells inhibitor, delta	4.20897	0
Bt.8227.1.S1_at	NFKBIZ	nuclear factor of kappa light polypeptide gene enhancer in B-cells inhibitor, zeta	3.40164	0.692715
Bt.27854.1.S1_at	NFIL3	nuclear factor, interleukin 3 regulated	1.84805	3.18583
Bt.23373.1.S1_at	NR4A1	nuclear receptor subfamily 4, group A, member 1	2.13826	1.92534
Bt.367.1.S1_at	OLR1	oxidized low density lipoprotein (lectin-like) receptor 1	2.84259	3.18583
Bt.7584.1.S1_at	PNMA1	paraneoplastic antigen MA1	-1.93298	1.23308
Bt.6701.1.S1_at	PCF11	PCF11, cleavage and polyadenylation factor subunit, homolog (S. cerevisiae)	1.81206	0
Bt.21723.1.A1_at	PELO	pelota homolog (Drosophila)	-1.85241	0
Bt.10398.1.S1_at	PTX3	pentraxin 3, long	6.55945	0
Bt.9791.1.S1_at	PPIF	peptidylprolyl isomerase F	2.56642	0
Bt.9744.1.S1_at	PPARGC1B	peroxisome proliferator-activated receptor gamma, coactivator 1 beta	-1.9919	1.92534
Bt.20966.1.A1_at	PHF10	PHD finger protein 10	-1.87339	4.71008
Bt.19945.1.A1_at	PMAIP1	phorbol-12-myristate-13-acetate-induced protein 1	1.83331	1.92534
Bt.19945.2.A1_at	PMAIP1	phorbol-12-myristate-13-acetate-induced protein 1	2.09457	0.692715
Bt.20286.1.S1_at	PDE4B	phosphodiesterase 4B, cAMP-specific	2.60396	0
Bt.13503.1.S1_at	PPCS	phosphopantothenoylcysteine synthetase	-1.88925	0.692715
Bt.272.1.S1_at	PIM1	pim-1 oncogene	2.52644	0.692715
Bt.15713.2.S1_at	PLEK	pleckstrin	1.92892	1.92534
Bt.10212.1.S1_at	PHLDA1	pleckstrin homology-like domain, family A, member 1	1.8619	1.23308
Bt.3051.1.S1_at	PHLDA1	pleckstrin homology-like domain, family A, member 1	2.3331	2.25984
Bt.15798.1.S1_at	PVR	poliovirus receptor	2.58509	0
Bt.10259.1.A1_at	PLK2	polo-like kinase 2	3.34777	0
Bt.13214.1.S1_at	PRDM1	PR domain containing 1, with ZNF domain	1.83946	0
Bt.21482.2.S1_at	PRDM1	PR domain containing 1, with ZNF domain	2.3005	0
Bt.21482.3.A1_at	PRDM1	PR domain containing 1, with ZNF domain	2.3554	0
Bt.15758.1.S1_at	PTGS2	prostaglandin-endoperoxide synthase 2 (prostaglandin G/H synthase and cyclooxygenase)	3.67659	0
Bt.16478.1.A1_at	PTGS2	prostaglandin-endoperoxide synthase 2 (prostaglandin G/H synthase and cyclooxygenase)	7.84413	0
Bt.1187.1.S1_at	PPP1R15A	protein phosphatase 1, regulatory subunit 15A	2.54363	0
Bt.13484.1.A1_at	PPP1R3C	protein phosphatase 1, regulatory subunit 3C	3.08608	1.92534
Bt.8199.1.S1_at	PPP1R3C	protein phosphatase 1, regulatory subunit 3C	2.91241	1.23308
Bt.22576.1.A1_at	PPP1R3D	protein phosphatase 1, regulatory subunit 3D	-2.24795	0
Bt.11791.2.S1_at	PPTC7	PTC7 protein phosphatase homolog (S. cerevisiae)	1.99546	0
Bt.8612.1.A1_at	QTRTD1	queuine tRNA-ribosyltransferase domain containing 1	-2.0024	1.23308
Bt.15554.1.A1_at	RAB20	RAB20, member RAS oncogene family	2.14971	0
Bt.24467.1.S1_at	RSAD2	radical S-adenosyl methionine domain containing 2	2.10405	3.18583
Bt.22323.1.A1_a_at	RASSF5	Ras association (RalGDS/AF-6) domain family member 5	2.30402	0
Bt.27826.1.S1_at	RASGEF1B	RasGEF domain family, member 1B	2.98004	0
Bt.26612.2.S1_at	RGS16	regulator of G-protein signaling 16	2.8109	0
Bt.3774.1.A1_at	RND1	Rho family GTPase 1	6.14162	0
Bt.15692.1.A1_at	RNF19B	ring finger protein 19B	2.09292	0
Bt.21145.1.A1_at	RNF219	ring finger protein 219	-2.05765	1.23308
Bt.23662.1.S1_at	RNF34	ring finger protein 34, E3 ubiquitin protein ligase	-2.16917	1.23308
Bt.13833.1.S1_at	RYBP	RING1 and YY1 binding protein	2.00841	0
Bt.20494.1.S1_at	RYBP	RING1 and YY1 binding protein	2.53531	0
Bt.20681.1.A1_at	RYBP	RING1 and YY1 binding protein	2.24972	1.23308
Bt.27885.1.S1_at	RMI1	RMI1, RecQ mediated genome instability 1, homolog (S. cerevisiae)	-2.0319	1.92534
Bt.28225.1.A1_at	SAMSN1	SAM domain, SH3 domain and nuclear localization signals 1	2.19071	0
Bt.4342.1.S1_at	SELP	selectin P (granule membrane protein 140kDa, antigen CD62)	2.43207	0
Bt.22322.1.S1_at	SAA2	serum amyloid A2	3.25688	2.25984
Bt.8547.1.S1_at	SLAMF1	signaling lymphocytic activation molecule family member 1	2.10849	4.71008
Bt.3046.1.S1_at	SNAI1	snail homolog 1 (Drosophila)	2.77298	0
Bt.6372.1.A1_at	LOC504861	solute carrier family 7 (cationic amino acid transporter, y+ system), member 3-like	2.03978	1.92534
Bt.27240.1.A1_at	SLCO4A1	solute carrier organic anion transporter family, member 4A1	2.52544	0
Bt.27240.2.S1_at	SLCO4A1	solute carrier organic anion transporter family, member 4A1	2.28556	0.475185
Bt.7349.1.S1_at	SGMS2	sphingomyelin synthase 2	1.80262	2.25984
Bt.7446.1.S1_at	SENP8	SUMO/sentrin specific peptidase family member 8	-1.89019	0.475185
Bt.1736.1.A1_at	SOCS1	suppressor of cytokine signaling 1	2.59253	2.25984
Bt.24600.1.S1_at	SOCS3	suppressor of cytokine signaling 3	2.1932	0
Bt.8137.1.S2_at	SOCS3	suppressor of cytokine signaling 3	2.0125	1.23308
Bt.14031.1.S1_at	SDC4	syndecan 4	1.91148	1.92534
Bt.24678.1.A1_at	TBC1D9	TBC1 domain family, member 9 (with GRAM domain)	2.10003	0
Bt.12327.1.S1_at	TXNIP	thioredoxin interacting protein	-4.02928	0.475185
Bt.1323.1.S1_at	TRIP10	thyroid hormone receptor interactor 10	1.85533	0
Bt.9083.1.S1_at	TRAF1	TNF receptor-associated factor 1	2.8551	0
Bt.5432.3.S1_at	TNIP1	TNFAIP3 interacting protein 1	1.8134	1.23308
Bt.13627.1.A1_at	Bt.13627.1.A1_at	transcribed locus - downstream of ZNF248	-1.9188	1.92534
Bt.25084.1.S1_at	Bt.25084.1.S1_at	transcribed locus - downstream of FUT11	-1.87884	1.23308
Bt.17514.1.S1_at	Bt.17514.1.S1_at	transcribed locus - intronic of TNFAIP3	2.61611	2.25984
Bt.17889.1.A1_at	Bt.17889.1.A1_at	transcribed locus - intronic of KIAA0226L	2.4155	1.23308
Bt.19153.1.A1_at	Bt.19153.1.A1_at	transcribed locus - intronic of TNFRSF9	2.07803	0
Bt.19272.1.A1_at	Bt.19272.1.A1_at	transcribed locus - intron/exon of COPZ1	6.20757	0
Bt.19406.1.A1_at	Bt.19406.1.A1_at	transcribed locus - intronic of BCL2A1	2.65691	0
Bt.19462.1.A1_at	Bt.19462.1.A1_at	transcribed locus - downstream of CCL5	4.65743	0
Bt.22215.2.A1_at	Bt.22215.2.A1_at	transcribed locus - downstream of IRF4	2.04465	0.475185
Bt.26417.1.A1_at	Bt.26417.1.A1_at	transcribed locus - intronic of PRDM1	2.32309	0.475185
Bt.29470.1.S1_at	Bt.29470.1.S1_at	transcribed locus - downstream of REL	2.36748	0
Bt.6800.1.A1_at	Bt.6800.1.A1_at	transcribed locus - intronic of RASGEF1B	2.92865	0
Bt.21202.1.S1_at	TOB1	transducer of ERBB2, 1	2.76284	0
Bt.27061.1.S1_at	TOB1	transducer of ERBB2, 1	3.93591	0
Bt.20426.1.S1_at	TMEM167B	transmembrane protein 167B	-1.80708	4.71008
Bt.28251.1.S1_at	TMEM220	transmembrane protein 220	-2.03617	4.71008
Bt.16232.1.S1_at	TMEM88	transmembrane protein 88	1.90171	1.23308
Bt.5644.1.S1_at	TRIM13	tripartite motif containing 13	-2.18141	2.25984
Bt.17761.1.A1_at	TRIM68	tripartite motif containing 68	-2.06396	0.475185
Bt.12756.1.S1_at	TNF	tumor necrosis factor	7.13679	0
Bt.9570.1.S1_at	TNFAIP2	tumor necrosis factor, alpha-induced protein 2	2.69928	0
Bt.958.1.A1_at	TNFAIP6	tumor necrosis factor, alpha-induced protein 6	6.5888	0
Bt.958.2.S1_at	TNFAIP6	tumor necrosis factor, alpha-induced protein 6	2.76497	0
Bt.26969.1.A1_at	TNFAIP8L3	tumor necrosis factor, alpha-induced protein 8-like 3	-1.81572	0
Bt.13392.1.S1_at	TWISTNB	TWIST neighbor	1.96495	4.71008
Bt.25305.1.A1_at	LOC100295797	uncharacterized LOC100295797	1.86133	0
Bt.22448.1.S1_at	LOC100847622	uncharacterized LOC100847622	-1.95409	0.475185
Bt.4138.1.S1_a_at	VEGFA	vascular endothelial growth factor A	2.43643	1.23308
Bt.4138.2.S1_at	VEGFA	vascular endothelial growth factor A	3.25383	1.92534
Bt.5774.1.S1_at	ETS2	v-ets erythroblastosis virus E26 oncogene homolog 2 (avian)	1.85524	0.475185
Bt.7142.1.S1_at	MAFF	v-maf musculoaponeurotic fibrosarcoma oncogene homolog F (avian)	2.44219	0
Bt.7142.2.S1_a_at	MAFF	v-maf musculoaponeurotic fibrosarcoma oncogene homolog F (avian)	2.3992	0
Bt.8745.1.S1_at	ZC3H12A	zinc finger CCCH-type containing 12A	3.80381	0.475185
Bt.27683.1.A1_at	ZNF175	zinc finger protein 175	-2.10277	0.475185
Bt.25310.1.A1_at	ZNF181	zinc finger protein 181	-1.85561	0.692715
Bt.29964.1.S1_at	ZNF200	zinc finger protein 200	-1.96904	0.475185
Bt.18686.1.A1_at	ZNF235	zinc finger protein 235	-2.02821	0
Bt.25010.1.A1_at	LOC101907041	zinc finger protein 347-like	-2.01955	0
Bt.3863.1.S1_at	ZFP36	zinc finger protein 36, C3H type, homolog (mouse)	3.15327	0
Bt.27569.1.A1_at	ZNF565	zinc finger protein 565	-1.96323	0.475185
Bt.19400.1.A1_at	ZNF567	zinc finger protein 567	-1.81548	2.25984
Bt.16462.1.S1_at	ZNF582	zinc finger protein 582	-2.22151	0
Bt.22138.1.S1_at	ZNF677	zinc finger protein 677	-1.90566	2.25984
Bt.25198.1.A1_at	ZNF814	zinc finger protein 814	-2.46345	0.692715

## Sheet: Mø_D
Probe-set ID	Gene Symbol	Gene Name	Fold Change	FDR (%)
Bt.12314.1.S1_at	PFKFB3	6-phosphofructo-2-kinase/fructose-2,6-biphosphatase 3	1.92828	0.218417
Bt.16240.1.A1_at	ABHD13	abhydrolase domain containing 13	2.14439	0
Bt.799.1.S1_at	ABHD13	abhydrolase domain containing 13	1.92365	0
Bt.18533.1.S1_at	ATF3	activating transcription factor 3	3.07574	0.4866
Bt.4484.1.S1_at	ARL5B	ADP-ribosylation factor-like 5B	1.91091	0.4866
Bt.28142.1.S1_at	ACER2	alkaline ceramidase 2	-1.95654	3.24205
Bt.26223.1.S1_at	ABTB2	ankyrin repeat and BTB (POZ) domain containing 2	2.07204	0.218417
Bt.17309.1.S1_at	ANKRD33B	ankyrin repeat domain 33B	2.36846	1.38528
Bt.21223.1.S1_at	ATP1A1	ATPase, Na+/K+ transporting, alpha 1 polypeptide	2.02128	0
Bt.9391.2.S1_at	BIRC3	baculoviral IAP repeat containing 3	2.47636	0
Bt.12583.1.A1_at	BHLHE41	basic helix-loop-helix family, member e41	2.04548	3.24205
Bt.5177.1.S1_at	BAMBI	BMP and activin membrane-bound inhibitor homolog (Xenopus laevis)	1.94238	1.38528
Bt.15788.1.S1_a_at	BST2	bone marrow stromal cell antigen 2	3.28363	0.781859
Bt.15788.3.S1_at	BST2	bone marrow stromal cell antigen 2	2.38894	4.57063
Bt.16661.1.A1_at	BAZ1A	bromodomain adjacent to zinc finger domain, 1A	2.11681	0
Bt.5326.2.S1_at	BTG2	BTG family, member 2	2.91268	0
Bt.17479.1.A1_at	CABYR	calcium binding tyrosine-(Y)-phosphorylation regulated	2.0682	0.969111
Bt.27680.1.S1_at	CLCF1	cardiotrophin-like cytokine factor 1	2.35053	0.218417
Bt.18036.1.A1_at	CFLAR	CASP8 and FADD-like apoptosis regulator	2.44953	0
Bt.18643.1.A1_a_at	CFLAR	CASP8 and FADD-like apoptosis regulator	2.27007	0
Bt.18643.1.A1_at	CFLAR	CASP8 and FADD-like apoptosis regulator	1.99835	0
Bt.18643.2.S1_at	CFLAR	CASP8 and FADD-like apoptosis regulator	2.35092	0.4866
Bt.6406.1.S2_at	CEBPD	CCAAT/enhancer binding protein (C/EBP), delta	2.03097	0.781859
Bt.6406.1.S3_at	CEBPD	CCAAT/enhancer binding protein (C/EBP), delta	3.0045	0.218417
Bt.27843.1.S1_at	CCRN4L	CCR4 carbon catabolite repression 4-like (S. cerevisiae)	2.69097	0.969111
Bt.8544.1.S1_at	CD69	CD69 molecule	1.81368	0
Bt.29099.1.S1_at	CD80	CD80 molecule	3.22045	0.781859
Bt.19561.1.S1_at	CD83	CD83 molecule	1.98782	1.38528
Bt.3841.1.S1_at	CD83	CD83 molecule	1.83353	1.38528
Bt.9516.2.A1_at	CDC37L1	cell division cycle 37 homolog (S. cerevisiae)-like 1	1.88486	0
Bt.15847.1.S1_at	CDR2	cerebellar degeneration-related protein 2, 62kDa	1.96779	1.38528
Bt.9560.1.S1_at	CCL20	chemokine (C-C motif) ligand 20	10.724	0
Bt.552.1.S1_at	CCL5	chemokine (C-C motif) ligand 5	3.36619	0.4866
Bt.154.1.S1_at	CCL8	chemokine (C-C motif) ligand 8	2.7491	0.218417
Bt.25420.1.A1_at	CCR4	chemokine (C-C motif) receptor 4	1.92891	0
Bt.12241.1.S1_at	CCR7	chemokine (C-C motif) receptor 7	1.96886	3.24205
Bt.23093.1.S1_at	CXCL2	chemokine (C-X-C motif) ligand 2	2.58441	3.24205
Bt.611.1.S1_at	CXCL2	chemokine (C-X-C motif) ligand 2	6.77193	0.969111
Bt.611.1.S1_x_at	CXCL2	chemokine (C-X-C motif) ligand 2	6.8283	0.969111
Bt.3651.2.A1_at	C15H11orf96	chromosome 15 open reading frame, human C11orf96	2.15542	0.781859
Bt.20605.1.S1_at	CLDN1	claudin 1	1.99217	0.4866
Bt.20605.2.S1_at	CLDN1	claudin 1	1.92569	2.49157
Bt.24343.1.A1_at	CLDN1	claudin 1	2.36182	0.4866
Bt.24343.2.S1_at	CLDN1	claudin 1	2.14423	4.57063
Bt.4106.1.S1_at	F3	coagulation factor III (thromboplastin, tissue factor)	4.22505	0
Bt.509.1.S1_at	CSF2	colony stimulating factor 2 (granulocyte-macrophage)	21.851	0
Bt.4660.1.S1_at	CSF3	colony stimulating factor 3 (granulocyte)	20.072	0
Bt.13542.1.S1_at	CFB	complement factor B	2.7161	0.781859
Bt.17932.1.S1_at	CCNL1	cyclin L1	1.88891	4.57063
Bt.17932.2.S1_a_at	CCNL1	cyclin L1	1.81706	0
Bt.2262.1.S1_at	CSRP2	cysteine and glycine-rich protein 2	1.87789	0.4866
Bt.20215.1.S1_at	CSRNP1	cysteine-serine-rich nuclear protein 1	2.14453	0
Bt.4321.1.S1_at	CISH	cytokine inducible SH2-containing protein	1.96743	3.24205
Bt.24236.1.S1_at	DLC1	deleted in liver cancer 1	2.97042	0
Bt.2091.1.S1_at	DDIT4	DNA-damage-inducible transcript 4	2.81561	1.38528
Bt.1658.1.S1_at	DUSP1	dual specificity phosphatase 1	1.92568	0.4866
Bt.11278.1.S1_at	ENAH	enabled homolog (Drosophila)	1.81376	0.218417
Bt.4398.1.S1_at	EDN1	endothelin 1	5.60886	0.218417
Bt.12554.1.S1_at	EHF	ets homologous factor	4.42683	0.4866
Bt.28432.1.S1_at	ETV3	ets variant 3	2.00872	0
Bt.2899.1.S1_at	FOS	FBJ murine osteosarcoma viral oncogene homolog	1.85664	4.57063
Bt.2899.1.S2_at	FOS	FBJ murine osteosarcoma viral oncogene homolog	2.25428	0.969111
Bt.11018.1.S1_at	FOSB	FBJ murine osteosarcoma viral oncogene homolog B	2.41891	1.38528
Bt.1739.2.S1_at	FZD4	frizzled family receptor 4	1.8318	0
Bt.10414.1.A1_at	GZF1	GDNF-inducible zinc finger protein 1	2.29564	0
Bt.10414.2.S1_at	GZF1	GDNF-inducible zinc finger protein 1	1.92487	3.24205
Bt.5540.1.S1_a_at	GTF2B	general transcription factor IIB	1.91992	1.38528
Bt.15290.1.A1_at	GDNF	glial cell derived neurotrophic factor	1.8681	1.38528
Bt.16068.1.A1_at	GCLC	glutamate-cysteine ligase, catalytic subunit	1.93602	3.24205
Bt.8781.1.S1_at	GFPT2	glutamine-fructose-6-phosphate transaminase 2	5.70739	0
Bt.4371.1.S1_at	GADD45B	growth arrest and DNA-damage-inducible, beta	2.18436	0
Bt.27470.1.A1_at	GRASP	GRP1 (general receptor for phosphoinositides 1)-associated scaffold protein	2.31443	0
Bt.28062.1.S1_at	GEM	GTP binding protein overexpressed in skeletal muscle	2.72262	0
Bt.21798.1.S1_at	GIMAP6	GTPase, IMAP family member 6	2.60385	0.781859
Bt.16350.2.A1_s_at	GBP5	guanylate binding protein 5	2.09883	3.24205
Bt.21773.1.A1_at	GBP5	guanylate binding protein 5	2.27611	0.781859
Bt.9507.1.S1_at	HDHD3	haloacid dehalogenase-like hydrolase domain containing 3	-2.53651	3.24205
Bt.27970.1.S1_at	HPS6	Hermansky-Pudlak syndrome 6	-2.06885	2.49157
Bt.25812.1.A1_at	HCAR2	hydroxycarboxylic acid receptor 2	2.57122	0.218417
Bt.2153.1.S1_at	IER3	immediate early response 3	2.67573	0.218417
Bt.24940.1.A1_at	INHBA	inhibin, beta A	2.35961	0
Bt.12760.1.S1_at	INHBA	inhibin, beta A	2.31499	0.969111
Bt.1730.1.A1_at	ID1	inhibitor of DNA binding 1, dominant negative helix-loop-helix protein	2.16971	0.4866
Bt.2415.1.S1_at	ID2	inhibitor of DNA binding 2, dominant negative helix-loop-helix protein	2.38573	0.4866
Bt.2415.2.S1_at	ID2	inhibitor of DNA binding 2, dominant negative helix-loop-helix protein	1.87463	0.4866
Bt.5230.1.S1_at	ID3	inhibitor of DNA binding 3, dominant negative helix-loop-helix protein	-2.55292	3.24205
Bt.24614.1.S1_at	INSIG1	insulin induced gene 1	3.05064	0
Bt.8149.1.A1_at	INTS6	integrator complex subunit 6	1.94708	0
Bt.5372.1.S1_at	ICAM1	intercellular adhesion molecule 1	2.09653	0.781859
Bt.24098.1.A1_at	IFIH1	interferon induced with helicase C domain 1	2.15358	2.49157
Bt.10077.1.S2_at	IRF1	interferon regulatory factor 1	1.82941	4.57063
Bt.10077.1.S3_at	IRF1	interferon regulatory factor 1	2.42998	0.218417
Bt.22215.1.S1_at	IRF4	interferon regulatory factor 4	1.97869	0.218417
Bt.191.1.S1_at	IL1A	interleukin 1, alpha	13.1796	0.218417
Bt.191.1.S2_at	IL1A	interleukin 1, alpha	5.1914	0.969111
Bt.4856.1.S1_at	IL1B	interleukin 1, beta	6.69852	0
Bt.4856.1.S2_at	IL1B	interleukin 1, beta	4.11503	0.781859
Bt.4723.1.S1_at	IL10	interleukin 10	3.52419	2.49157
Bt.3686.1.S1_at	IL6	interleukin 6	33.7374	0
Bt.12304.1.S1_at	ISG15	ISG15 ubiquitin-like modifier	7.41958	0
Bt.16467.2.A1_at	KLHL8	kelch-like 8 (Drosophila)	1.91154	0
Bt.15802.1.S1_at	KLF5	Kruppel-like factor 5 (intestinal)	1.90089	0.969111
Bt.15802.2.S1_at	KLF5	Kruppel-like factor 5 (intestinal)	1.97417	4.57063
Bt.7959.1.A1_at	LIG4	ligase IV, DNA, ATP-dependent	5.291	0.218417
Bt.9129.1.S1_at	KDM6B	lysine (K)-specific demethylase 6B	1.86958	0.4866
Bt.9533.1.S1_at	KDM6B	lysine (K)-specific demethylase 6B	2.12161	0
Bt.18827.1.A1_at	MEFV	Mediterranean fever	13.5448	0
Bt.15808.1.S1_at	MARCH3	membrane-associated ring finger (C3HC4) 3	2.32234	1.38528
Bt.1233.1.S1_at	MAP3K2	mitogen-activated protein kinase kinase kinase 2	2.19003	0.781859
Bt.28561.1.S1_at	MAP3K8	mitogen-activated protein kinase kinase kinase 8	5.0182	0.218417
Bt.3735.1.A1_at	MLLT11	myeloid/lymphoid or mixed-lineage leukemia (trithorax homolog, Drosophila); translocated to, 11	2.14995	0.218417
Bt.5605.2.S1_at	MARCKS	myristoylated alanine-rich protein kinase C substrate	1.93601	0
Bt.4675.1.S1_a_at	MX1	myxovirus (influenza virus) resistance 1, interferon-inducible protein p78 (mouse)	1.95535	0.969111
Bt.1543.1.A1_at	NAMPT	nicotinamide phosphoribosyltransferase	2.13175	0
Bt.23126.1.S1_at	NOS2	nitric oxide synthase 2, inducible	1.92003	4.57063
Bt.8479.1.A1_at	NOS2	nitric oxide synthase 2, inducible	1.88951	1.38528
Bt.26630.1.S1_at	NFATC1	nuclear factor of activated T-cells, cytoplasmic, calcineurin-dependent 1	3.07525	0.4866
Bt.20288.1.S1_at	NFKB2	nuclear factor of kappa light polypeptide gene enhancer in B-cells 2 (p49/p100)	1.9156	1.38528
Bt.10867.1.S1_at	NFKBID	nuclear factor of kappa light polypeptide gene enhancer in B-cells inhibitor, delta	3.3753	0
Bt.1536.2.S1_a_at	NFKBIE	nuclear factor of kappa light polypeptide gene enhancer in B-cells inhibitor, epsilon	1.89176	0
Bt.8227.1.S1_at	NFKBIZ	nuclear factor of kappa light polypeptide gene enhancer in B-cells inhibitor, zeta	3.45181	2.49157
Bt.23373.1.S1_at	NR4A1	nuclear receptor subfamily 4, group A, member 1	1.95201	0
Bt.367.1.S1_at	OLR1	oxidized low density lipoprotein (lectin-like) receptor 1	6.462	0
Bt.7584.1.S1_at	PNMA1	paraneoplastic antigen MA1	-2.04553	4.57063
Bt.24847.1.S1_at	PCF11	PCF11, cleavage and polyadenylation factor subunit, homolog (S. cerevisiae)	1.92732	0.218417
Bt.6701.1.S1_at	PCF11	PCF11, cleavage and polyadenylation factor subunit, homolog (S. cerevisiae)	2.04182	0
Bt.6490.2.S1_at	PELI1	pellino homolog 1 (Drosophila)	1.82835	0.969111
Bt.10398.1.S1_at	PTX3	pentraxin 3, long	8.32263	0
Bt.9791.1.S1_at	PPIF	peptidylprolyl isomerase F	2.5054	0
Bt.21176.1.S1_at	PHF13	PHD finger protein 13	-2.42733	3.24205
Bt.19945.1.A1_at	PMAIP1	phorbol-12-myristate-13-acetate-induced protein 1	2.43853	0
Bt.19945.2.A1_at	PMAIP1	phorbol-12-myristate-13-acetate-induced protein 1	2.04521	1.38528
Bt.20286.1.S1_at	PDE4B	phosphodiesterase 4B, cAMP-specific	4.92058	0
Bt.20446.1.A1_at	PDE4D	phosphodiesterase 4D, cAMP-specific	1.87681	0.4866
Bt.20446.2.S1_at	PDE4D	phosphodiesterase 4D, cAMP-specific	2.12907	3.24205
Bt.272.1.S1_at	PIM1	pim-1 oncogene	2.34344	0.4866
Bt.15713.2.S1_at	PLEK	pleckstrin	2.23341	0.218417
Bt.2421.1.A1_at	PLEKHF1	pleckstrin homology domain containing, family F (with FYVE domain) member 1	-2.08082	3.24205
Bt.10212.1.S1_at	PHLDA1	pleckstrin homology-like domain, family A, member 1	2.30649	0
Bt.3051.1.S1_at	PHLDA1	pleckstrin homology-like domain, family A, member 1	3.31974	0
Bt.15798.1.S1_at	PVR	poliovirus receptor	2.8111	0
Bt.10259.1.A1_at	PLK2	polo-like kinase 2	3.73698	0.969111
Bt.13214.1.S1_at	PRDM1	PR domain containing 1, with ZNF domain	2.66767	0
Bt.21482.1.A1_at	PRDM1	PR domain containing 1, with ZNF domain	2.42567	0
Bt.21482.2.S1_at	PRDM1	PR domain containing 1, with ZNF domain	2.88007	0.218417
Bt.21482.3.A1_at	PRDM1	PR domain containing 1, with ZNF domain	2.64555	0
Bt.15758.1.S1_at	PTGS2	prostaglandin-endoperoxide synthase 2 (prostaglandin G/H synthase and cyclooxygenase)	5.30197	0
Bt.16478.1.A1_at	PTGS2	prostaglandin-endoperoxide synthase 2 (prostaglandin G/H synthase and cyclooxygenase)	10.9446	0
Bt.1187.1.S1_at	PPP1R15A	protein phosphatase 1, regulatory subunit 15A	2.17867	0
Bt.13484.1.A1_at	PPP1R3C	protein phosphatase 1, regulatory subunit 3C	4.18836	1.38528
Bt.13484.2.S1_at	PPP1R3C	protein phosphatase 1, regulatory subunit 3C	3.88548	3.24205
Bt.8199.1.S1_at	PPP1R3C	protein phosphatase 1, regulatory subunit 3C	3.80061	2.49157
Bt.11791.1.A1_at	PPTC7	PTC7 protein phosphatase homolog (S. cerevisiae)	2.54835	1.38528
Bt.11791.2.S1_at	PPTC7	PTC7 protein phosphatase homolog (S. cerevisiae)	2.09937	0
Bt.19405.1.A1_at	P2RY13	purinergic receptor P2Y, G-protein coupled, 13	1.88102	3.24205
Bt.15554.1.A1_at	RAB20	RAB20, member RAS oncogene family	2.26118	0
Bt.3243.1.S1_at	RAB9A	RAB9A, member RAS oncogene family	1.81736	0.4866
Bt.3243.2.S1_a_at	RAB9A	RAB9A, member RAS oncogene family	1.94406	0.4866
Bt.24467.1.S1_at	RSAD2	radical S-adenosyl methionine domain containing 2	3.65221	0.218417
Bt.22323.1.A1_a_at	RASSF5	Ras association (RalGDS/AF-6) domain family member 5	1.96726	0.781859
Bt.27826.1.S1_at	RASGEF1B	RasGEF domain family, member 1B	2.64377	0.969111
Bt.26612.2.S1_at	RGS16	regulator of G-protein signaling 16	2.24787	1.38528
Bt.3774.1.A1_at	RND1	Rho family GTPase 1	6.94182	0
Bt.1546.1.S1_at	RND3	Rho family GTPase 3	2.92001	3.24205
Bt.18132.1.A1_at	ARHGEF5	Rho guanine nucleotide exchange factor (GEF) 5	2.04595	0.218417
Bt.15692.1.A1_at	RNF19B	ring finger protein 19B	2.0792	0.969111
Bt.13833.1.S1_at	RYBP	RING1 and YY1 binding protein	2.13389	0
Bt.20494.1.S1_at	RYBP	RING1 and YY1 binding protein	2.26451	0
Bt.20681.1.A1_at	RYBP	RING1 and YY1 binding protein	2.18776	0.218417
Bt.21518.1.S1_at	SIK1	salt-inducible kinase 1	2.21572	0
Bt.28225.1.A1_at	SAMSN1	SAM domain, SH3 domain and nuclear localization signals 1	2.58157	0
Bt.28225.2.S1_at	SAMSN1	SAM domain, SH3 domain and nuclear localization signals 1	3.42399	0
Bt.12715.1.S1_at	SCARA5	scavenger receptor class A, member 5 (putative)	2.09013	4.57063
Bt.2867.1.S1_at	SCHIP1	schwannomin interacting protein 1	2.06761	3.24205
Bt.4342.1.S1_at	SELP	selectin P (granule membrane protein 140kDa, antigen CD62)	2.86284	0.781859
Bt.13073.1.S1_at	SERPINB2	serpin peptidase inhibitor, clade B (ovalbumin), member 2	3.02388	0
Bt.22322.1.S1_at	SAA2	serum amyloid A2	4.19848	2.49157
Bt.21213.1.S1_at	SKIL	SKI-like oncogene	1.91988	0.781859
Bt.3046.1.S1_at	SNAI1	snail homolog 1 (Drosophila)	5.75387	0
Bt.3964.1.S1_at	SLC2A3	solute carrier family 2 (facilitated glucose transporter), member 3	1.86089	3.24205
Bt.1369.1.S1_at	SLC39A2	solute carrier family 39 (zinc transporter), member 2	2.05834	0
Bt.6372.1.A1_at	LOC504861	solute carrier family 7 (cationic amino acid transporter, y+ system), member 3-like	2.50328	0
Bt.27240.1.A1_at	SLCO4A1	solute carrier organic anion transporter family, member 4A1	3.75117	0
Bt.27240.2.S1_at	SLCO4A1	solute carrier organic anion transporter family, member 4A1	3.85174	0
Bt.16176.1.A1_at	SGMS2	sphingomyelin synthase 2	1.95901	2.49157
Bt.7349.1.S1_at	SGMS2	sphingomyelin synthase 2	1.89609	0
Bt.17194.1.S1_at	SFPQ	splicing factor proline/glutamine-rich	2.54201	0
Bt.1736.1.A1_at	SOCS1	suppressor of cytokine signaling 1	2.69897	2.49157
Bt.24600.1.S1_at	SOCS3	suppressor of cytokine signaling 3	2.323	0.4866
Bt.3606.1.S1_at	TBC1D4	TBC1 domain family, member 4	2.44423	0
Bt.24678.1.A1_at	TBC1D9	TBC1 domain family, member 9 (with GRAM domain)	1.94634	0.4866
Bt.22179.1.S1_at	THEMIS2	thymocyte selection associated family member 2	2.22493	0.4866
Bt.9083.1.S1_at	TRAF1	TNF receptor-associated factor 1	3.09868	0
Bt.29044.1.S1_at	TIFA	TRAF-interacting protein with forkhead-associated domain	3.80615	0
Bt.13967.1.A1_at	Bt.13967.1.A1_at	transcribed locus - intragenic of REL & PUS10	1.90069	0
Bt.17514.1.S1_at	Bt.17514.1.S1_at	transcribed locus - intronic of TNFAIP3	4.11061	0.969111
Bt.17889.1.A1_at	Bt.17889.1.A1_at	transcribed locus - intronic of KIAA0226L	2.77608	0.969111
Bt.19147.1.A1_at	Bt.19147.1.A1_at	transcribed locus - intronic of ATP1A1	1.8144	0.218417
Bt.19153.1.A1_at	Bt.19153.1.A1_at	transcribed locus - intronic of TNFRSF9	1.97679	0
Bt.19272.1.A1_at	Bt.19272.1.A1_at	transcribed locus - intron/exon of COPZ1	8.09329	0
Bt.19406.1.A1_at	Bt.19406.1.A1_at	transcribed locus - intronic of BCL2A1	2.6149	0
Bt.19462.1.A1_at	Bt.19462.1.A1_at	transcribed locus - downstream of CCL5	4.75074	0
Bt.21040.2.A1_at	Bt.21040.2.A1_at	transcribed locus - downstream of ARID5A	2.01695	0
Bt.22215.2.A1_at	Bt.22215.2.A1_at	transcribed locus - downstream of IRF4	2.30563	0
Bt.26417.1.A1_at	Bt.26417.1.A1_at	transcribed locus - intronic of PRDM1	2.9297	0
Bt.29470.1.S1_at	Bt.29470.1.S1_at	transcribed locus - downstream of REL	2.51759	0
Bt.6800.1.A1_at	Bt.6800.1.A1_at	transcribed locus - intronic of RASGEF1B	2.43753	2.49157
Bt.21202.1.S1_at	TOB1	transducer of ERBB2, 1	3.19067	0
Bt.27061.1.S1_at	TOB1	transducer of ERBB2, 1	4.43417	0
Bt.13628.1.S1_at	TGM3	transglutaminase 3 (E polypeptide, protein-glutamine-gamma-glutamyltransferase)	1.82451	1.38528
Bt.10304.1.S1_at	TMEM184C	transmembrane protein 184C	1.83791	0
Bt.16232.1.S1_at	TMEM88	transmembrane protein 88	1.96893	0
Bt.12756.1.S1_at	TNF	tumor necrosis factor	7.52609	0
Bt.9570.1.S1_at	TNFAIP2	tumor necrosis factor, alpha-induced protein 2	2.68229	0
Bt.958.1.A1_at	TNFAIP6	tumor necrosis factor, alpha-induced protein 6	9.61696	0
Bt.958.2.S1_at	TNFAIP6	tumor necrosis factor, alpha-induced protein 6	4.06855	0
Bt.26969.1.A1_at	TNFAIP8L3	tumor necrosis factor, alpha-induced protein 8-like 3	-2.01783	0.781859
Bt.13392.1.S1_at	TWISTNB	TWIST neighbor	2.30214	0.218417
Bt.14314.1.S1_at	TWISTNB	TWIST neighbor	2.37303	0.781859
Bt.4138.1.S1_a_at	VEGFA	vascular endothelial growth factor A	4.01914	0.218417
Bt.4138.2.S1_at	VEGFA	vascular endothelial growth factor A	5.02601	0
Bt.2129.2.S1_at	VCAN	versican	1.80477	3.24205
Bt.5774.1.S1_at	ETS2	v-ets erythroblastosis virus E26 oncogene homolog 2 (avian)	2.3195	0
Bt.5774.2.S1_at	ETS2	v-ets erythroblastosis virus E26 oncogene homolog 2 (avian)	2.77269	0
Bt.7142.1.S1_at	MAFF	v-maf musculoaponeurotic fibrosarcoma oncogene homolog F (avian)	2.35161	0
Bt.7142.2.S1_a_at	MAFF	v-maf musculoaponeurotic fibrosarcoma oncogene homolog F (avian)	2.28729	0
Bt.8745.1.S1_at	ZC3H12A	zinc finger CCCH-type containing 12A	3.99691	0.781859
Bt.29319.1.S1_at	ZNF132	zinc finger protein 132	-1.98563	0.781859
Bt.3863.1.S1_at	ZFP36	zinc finger protein 36, C3H type, homolog (mouse)	2.80076	0.4866
Bt.16462.1.S1_at	ZNF582	zinc finger protein 582	-1.92833	0.781859
