# Supplementary material for: Live and inactivated Salmonella enterica serovar Typhimurium stimulate similar but distinct transcriptome profiles in bovine macrophages and dendritic cells
Source: Vet Res. 2016 Mar 22;47:46. doi: 10.1186/s13567-016-0328-y (PMC4802613; doi:10.1186/s13567-016-0328-y)
Supplement: Supplementary file 5 — 10.1186/s13567-016-0328-y An Excel sheet listing the genes forming a common transcriptional response in DC and Mø in response to live and inactivated S. Typhimurium (FDR ≤ 5%, fold change ≥ 1.8). The average fold changes compared to unstimulated cells are listed for each sample set; DC infected with live S. Typhimurium (DC_L), DC stimulated with inactivated S. Typhimurium (DC_D), Mø infected with live S. Typhimurium (Mø_L) and Mø stimulated with inactivated S. Typhimurium (Mø_D). Genes shown in bold are represented by more than one probe-set and the average fold change across the probe-sets is listed. Where possible the HGNC gene names and symbols have been used. The list includes five unannotated transcripts and their position on the bovine genome relative to neighbouring genes is described. Fold changes in red highlight where the fold change in DC and/or Mø is more than 1.5-fold different in response to live and inactivated S. Typhimurium. [file 13567_2016_328_MOESM5_ESM.xlsx]

## Sheet: Common Response
Gene Symbol	Human Symbol	Gene	DC_Live	DC_Dead	Mac_Live	Mac_Dead
PFKFB3	PFKFB3	6-phosphofructo-2-kinase/fructose-2,6-biphosphatase 3	2.75226	3.76786	1.84139	1.92828
BST2	BST2	bone marrow stromal cell antigen 2	2.38017	3.83083	2.04384	2.83628
BTG2	BTG2	BTG family, member 2	1.98876	2.28391	2.55965	2.91268
CFLAR	CFLAR	CASP8 and FADD-like apoptosis regulator	2.82013	2.72608	2.31206	2.20644
CD80	CD80	CD80 molecule	2.83751	4.64162	2.13629	3.22045
CCL20	CCL20	chemokine (C-C motif) ligand 20	3.23032	3.45161	7.96995	10.724
CCL5	CCL5	chemokine (C-C motif) ligand 5	3.17099	2.79442	3.56274	3.36619
CXCL2	CXCL2	chemokine (C-X-C motif) ligand 2	6.04877	5.44184	4.26158	5.39488
C15H11orf96	C11orf96	chromosome 15 open reading frame, human C11orf96	1.83669	1.89786	2.45766	2.15542
F3	F3	coagulation factor III (thromboplastin, tissue factor)	5.83161	2.95489	4.29919	4.22505
CSF2	CSF2	colony stimulating factor 2 (granulocyte-macrophage)	11.7001	10.0054	21.5021	21.851
EDN1	EDN1	endothelin 1	2.80457	2.50859	7.35706	5.60886
GZF1	GZF1	GDNF-inducible zinc finger protein 1	2.0878	2.18367	1.96056	2.11025
GADD45B	GADD45B	growth arrest and DNA-damage-inducible, beta	1.87475	1.84126	2.24934	2.18436
IER3	IER3	immediate early response 3	2.72841	2.55601	2.65942	2.67573
INSIG1	INSIG1	insulin induced gene 1	2.05508	2.53114	2.74953	3.05064
INTS6	INTS6	integrator complex subunit 6	1.94478	2.1016	1.99644	1.94708
IRF1	IRF1	interferon regulatory factor 1	2.17853	1.8479	2.39046	2.12969
IL6	IL6	interleukin 6	2.2321	5.65165	17.7059	33.7374
ISG15	ISG15	ISG15 ubiquitin-like modifier	6.69365	11.3232	4.1109	7.41958
KDM6B	KDM6B	lysine (K)-specific demethylase 6B	1.84768	2.00615	2.41773	1.9956
MEFV	MEFV	Mediterranean fever	2.0024	10.1882	7.04669	13.5448
MAP3K8	MAP3K8	mitogen-activated protein kinase kinase kinase 8	2.72072	3.46625	3.96518	5.0182
NOS2	NOS2	nitric oxide synthase 2, inducible	4.26309	4.16782	2.11486	1.90477
NR4A1	NR4A1	nuclear receptor subfamily 4, group A, member 1	2.09505	5.76939	2.13826	1.95201
PNMA1	PNMA1	paraneoplastic antigen MA1	-2.22446	-2.30271	-1.93298	-2.04553
PMAIP1	PMAIP1	phorbol-12-myristate-13-acetate-induced protein 1	1.9327	2.1363	1.96394	2.24187
PDE4B	PDE4B	phosphodiesterase 4B, cAMP-specific	3.54461	8.75246	2.60396	4.92058
PVR	PVR	poliovirus receptor	2.5893	3.42588	2.58509	2.8111
PLK2	PLK2	polo-like kinase 2	2.24014	2.38629	3.34777	3.73698
PRDM1	PRDM1	PR domain containing 1, with ZNF domain	1.97653	1.91246	2.16512	2.65474
PTGS2	PTGS2	prostaglandin-endoperoxide synthase 2 (prostaglandin G/H synthase and cyclooxygenase)	2.06476	2.57928	5.76036	8.12328
RGS16	RGS16	regulator of G-protein signaling 16	2.85741	2.94662	2.8109	2.24787
RNF19B	RNF19B	ring finger protein 19B	2.07431	2.11992	2.09292	2.0792
RYBP	RYBP	RING1 and YY1 binding protein	2.02658	1.88989	2.26448	2.19539
SNAI1	SNAI1	snail homolog 1 (Drosophila)	1.83063	3.91213	2.77298	5.75387
LOC504861	SLC7A3	solute carrier family 7 (cationic amino acid transporter, y+ system), member 3-like	2.20033	3.6133	2.03978	2.50328
SLCO4A1	SLCO4A1	solute carrier organic anion transporter family, member 4A1	1.89762	2.4631	2.4055	3.80145
TRAF1	TRAF1	TNF receptor-associated factor 1	2.6446	5.08876	2.8551	3.09868
TOB1	TOB1	transducer of ERBB2, 1	2.30103	2.91915	3.34938	3.81242
TNF	TNF	tumor necrosis factor	5.78517	3.9719	7.13679	7.52609
VEGFA	VEGFA	vascular endothelial growth factor A	1.84413	2.71353	2.84513	4.52257
ETS2	ETS2	v-ets erythroblastosis virus E26 oncogene homolog 2 (avian)	2.04205	3.51517	1.85524	2.5461
ZFP36	ZFP36	zinc finger protein 36, C3H type, homolog (mouse)	2.67698	2.1094	3.15327	2.80076
Bt.17514.1.S1_at	TNFAIP3	transcribed locus - intronic of TNFAIP3	1.90468	3.46061	2.61611	4.11061
Bt.19406.1.A1_at	BCL2A1	transcribed locus - intronic of BCL2A1	2.44343	3.19317	2.65691	2.6149
Bt.19462.1.A1_at	CCL5	transcribed locus - downstream of CCL5	3.43518	3.46258	4.65743	4.75074
Bt.29470.1.S1_at	REL	transcribed locus - downstream of REL	2.36337	2.51332	2.36748	2.51759
Bt.6800.1.A1_at	RASGEF1B	transcribed locus - intronic of RASGEF1B	2.68168	2.36307	2.92865	2.43753
